# Supplementary material for: Ubiquitination of stalled ribosomes enables mRNA decay via HBS-1 and NONU-1 in vivo
Source: PLoS Genet. 2023 Jan 10;19(1):e1010577. doi: 10.1371/journal.pgen.1010577 (PMC9870110; doi:10.1371/journal.pgen.1010577)
Supplement: S2 Table — (XLSX) [file pgen.1010577.s002.xlsx]

## Sheet: GFP quantification
Figure 3B		Figure 4A		Figure 5B		Figure 5C		Figure 5G		Figure 6D		Figure 7B		Figure 7C		Figure 7F		Figure S3		Figure S6
strain-image	RFUs	strain-image	RFUs	strain-image	RFUs	strain-image	RFUs	strain-image	RFUs	strain-image	RFUs	strain-image	RFUs	strain-image	RFUs	strain-image	RFUs	strain-image	RFUs	strain-image	RFUs
1004-1-Image Export-01_ORG-1.tif	1098	1004-1-Image Export-01_ORG.tif	1221	1004-1-Image Export-01_ORG-1.tif	1059.1	1004-1-Image Export-01_ORG.tif	1150	0438-01-Image Export-01_ORG-1.tif	1437.52	1004-1-Image Export-01_ORG-1.tif	463.18	1004-505-Image Export-53_ORG-1.tif	1181.11	1004-2-Image Export-01_ORG.tif	1055	0438-01-Image Export-01_ORG-1.tif	1437.52	1077-1-Image Export-01_ORG-1.tif	5101.52	1004-505-Image Export-53_ORG-1.tif	1181.11
1004-10-Image Export-10_ORG-1.tif	1064	1004-2-Image Export-02_ORG.tif	1161	1004-2-Image Export-02_ORG-1.tif	998.907	1004-10-Image Export-10_ORG.tif	1205	0438-02-Image Export-02_ORG-1.tif	1455.68	1004-10-Image Export-10_ORG-1.tif	654.37	1004-506-Image Export-54_ORG-1.tif	1218.21	1004-3-Image Export-02_ORG.tif	1061	0438-02-Image Export-02_ORG-1.tif	1455.68	1077-10-Image Export-10_ORG-1.tif	4440.52	1004-506-Image Export-54_ORG-1.tif	1218.21
1004-2-Image Export-02_ORG-1.tif	1083	1004-3-Image Export-03_ORG.tif	1182	1004-3-Image Export-03_ORG-1.tif	1010.97	1004-11-Image Export-11_ORG.tif	1144	0438-03-Image Export-03_ORG-1.tif	1379.33	1004-11-Image Export-11_ORG-1.tif	469.099	1004-507-Image Export-55_ORG-1.tif	1169.69	1004-4-Image Export-03_ORG.tif	1150	0438-03-Image Export-03_ORG-1.tif	1379.33	1077-12-Image Export-12_ORG-1.tif	4020.94	1004-507-Image Export-55_ORG-1.tif	1169.69
1004-3-Image Export-03_ORG-1.tif	1165	1004-4-Image Export-04_ORG.tif	1206	1004-4-Image Export-04_ORG-1.tif	1005.31	1004-2-Image Export-02_ORG.tif	1105	0438-04-Image Export-04_ORG-1.tif	1529.75	1004-12-Image Export-12_ORG-1.tif	462.781	1004-508-Image Export-56_ORG-1.tif	1147.62	1004-7-Image Export-01_ORG.tif	1120	0438-04-Image Export-04_ORG-1.tif	1529.75	1077-3-Image Export-03_ORG-1.tif	4329.03	1004-508-Image Export-56_ORG-1.tif	1147.62
1004-4-Image Export-04_ORG-1.tif	977	1004-5-Image Export-05_ORG.tif	1137	1004-5-Image Export-05_ORG-1.tif	1001.15	1004-3-Image Export-03_ORG.tif	1126	0438-05-Image Export-05_ORG-1.tif	1606.63	1004-13-Image Export-13_ORG-1.tif	463.392	1004-513-Image Export-60_ORG-1.tif	1038.04	1004-8-Image Export-02_ORG.tif	1111	0438-05-Image Export-05_ORG-1.tif	1606.63	1077-4-Image Export-04_ORG-1.tif	4164.65	1004-513-Image Export-60_ORG-1.tif	1038.04
1004-8-Image Export-08_ORG-1.tif	1077	1004-6-Image Export-06_ORG.tif	1132	1004-6-Image Export-06_ORG-1.tif	983.977	1004-4-Image Export-04_ORG.tif	1072	0438-06-Image Export-06_ORG-1.tif	1235.3	1004-2-Image Export-02_ORG-1.tif	474.768	1004-515-Image Export-62_ORG-1.tif	1094.94	1004-8-Image Export-05_ORG.tif	1111	0438-06-Image Export-06_ORG-1.tif	1235.3	1077-5-Image Export-05_ORG-1.tif	4012.66	1004-515-Image Export-62_ORG-1.tif	1094.94
1004-1-Image Export-01_ORG-1.tif	1014	1004-7-Image Export-07_ORG.tif	1074	1004-7-Image Export-07_ORG-1.tif	984.541	1004-5-Image Export-05_ORG.tif	1193	0438-07-Image Export-07_ORG-1.tif	1330.06	1004-3-Image Export-03_ORG-1.tif	544.603	1004-517-Image Export-64_ORG-1.tif	1144.61	1009-10-Image Export-13_ORG.tif	4131	0438-07-Image Export-07_ORG-1.tif	1330.06	1077-6-Image Export-06_ORG-1.tif	3829.12	1004-517-Image Export-64_ORG-1.tif	1144.61
1004-2-Image Export-02_ORG-1.tif	933	1004-8-Image Export-08_ORG.tif	1227	1010-1-Image Export-14_ORG-1.tif	2131.85	1004-6-Image Export-06_ORG.tif	1218	0438-08-Image Export-08_ORG-1.tif	1640.87	1004-4-Image Export-04_ORG-1.tif	482.542	1004-518-Image Export-65_ORG-1.tif	1086.23	1009-12-Image Export-14_ORG.tif	4213	0438-08-Image Export-08_ORG-1.tif	1640.87	1077-7-Image Export-07_ORG-1.tif	3830.13	1004-518-Image Export-65_ORG-1.tif	1086.23
1004-3-Image Export-03_ORG-1.tif	987	1009-2-Image Export-10_ORG.tif	4609	1010-10-Image Export-22_ORG-1.tif	2340.34	1004-7-Image Export-07_ORG.tif	1158	0438-10-Image Export-10_ORG-1.tif	1565.69	1004-5-Image Export-05_ORG-1.tif	481.679	1004-521-Image Export-68_ORG-1.tif	1154.33	1009-11-Image Export-22_ORG.tif	3690	0438-10-Image Export-10_ORG-1.tif	1565.69	1077-8-Image Export-08_ORG-1.tif	3942.26	1004-521-Image Export-68_ORG-1.tif	1154.33
1004-4-Image Export-04_ORG-1.tif	898	1009-8-Image Export-16_ORG.tif	3616	1010-11-Image Export-23_ORG-1.tif	2274.34	1004-8-Image Export-08_ORG.tif	1179	0438-11-Image Export-11_ORG-1.tif	1318.48	1004-6-Image Export-06_ORG-1.tif	741.9	1004-522-Image Export-69_ORG-1.tif	1131.07	1009-6-Image Export-13_ORG.tif	4827	0438-11-Image Export-11_ORG-1.tif	1318.48	3053-1-Image Export-13_ORG-1.tif	7560.68	1004-522-Image Export-69_ORG-1.tif	1131.07
1004-5-Image Export-05_ORG-1.tif	928	1009-2-Image Export-10_ORG-1.tif	4609	1010-2-Image Export-15_ORG-1.tif	2466.96	1004-9-Image Export-09_ORG.tif	1185	0438-12-Image Export-12_ORG-1.tif	1451.45	1004-8-Image Export-08_ORG-1.tif	518.006	1004-527-Image Export-74_ORG-1.tif	1135.41	1009-3-Image Export-14_ORG.tif	4397	0438-12-Image Export-12_ORG-1.tif	1451.45	3053-10-Image Export-22_ORG-1.tif	5632.77	1004-527-Image Export-74_ORG-1.tif	1135.41
1004-6-Image Export-06_ORG-1.tif	926	1009-3-Image Export-11_ORG-1.tif	4309	1010-3-Image Export-16_ORG-1.tif	2357.88	1009-1-Image Export-12_ORG.tif	4965	0438-13-Image Export-13_ORG-1.tif	1399.11	1004-9-Image Export-09_ORG-1.tif	464.792	1004-528-Image Export-75_ORG-1.tif	1173.42	1009-4-Image Export-10_ORG.tif	4324	0438-13-Image Export-13_ORG-1.tif	1399.11	3053-11-Image Export-23_ORG-1.tif	5368.94	1004-528-Image Export-75_ORG-1.tif	1173.42
1004-7-Image Export-07_ORG-1.tif	962	1009-4-Image Export-12_ORG-1.tif	4738	1010-4-Image Export-17_ORG-1.tif	2392.77	1009-10-Image Export-21_ORG.tif	5031	0438-14-Image Export-14_ORG-1.tif	1436.63	1170-1-Image Export-14_ORG-1.tif	1451.3	1170-529-Image Export-76_ORG-1.tif	1896.52	1009-5-Image Export-11_ORG.tif	4720	0438-14-Image Export-14_ORG-1.tif	1436.63	3053-12-Image Export-24_ORG-1.tif	6024.19	1170-529-Image Export-76_ORG-1.tif	1896.52
1004-8-Image Export-08_ORG-1.tif	1002	1009-5-Image Export-13_ORG-1.tif	4384	1010-5-Image Export-18_ORG-1.tif	2171.13	1009-11-Image Export-22_ORG.tif	3690	0438-16-Image Export-16_ORG-1.tif	1372.81	1170-10-Image Export-23_ORG-1.tif	1002.69	1170-531-Image Export-78_ORG-1.tif	1989.12	1011-1-Image Export-15_ORG.tif	2264	0438-16-Image Export-16_ORG-1.tif	1372.81	3053-13-Image Export-25_ORG-1.tif	6121.15	1170-531-Image Export-78_ORG-1.tif	1989.12
1009-1-Image Export-11_ORG-1.tif	4220	1009-6-Image Export-14_ORG-1.tif	3865	1010-6-Image Export-19_ORG-1.tif	2285.66	1009-2-Image Export-13_ORG.tif	4827	0438-17-Image Export-17_ORG-1.tif	1507.2	1170-2-Image Export-15_ORG-1.tif	1130.12	1170-532-Image Export-79_ORG-1.tif	2084.67	1011-10-Image Export-20_ORG.tif	1848	0438-17-Image Export-17_ORG-1.tif	1507.2	3053-2-Image Export-14_ORG-1.tif	6331.72	1170-532-Image Export-79_ORG-1.tif	2084.67
1009-10-Image Export-20_ORG-1.tif	4616	1009-7-Image Export-15_ORG-1.tif	3170	1010-7-Image Export-20_ORG-1.tif	2122.53	1009-3-Image Export-14_ORG.tif	4397	0438-18-Image Export-18_ORG-1.tif	1172.39	1170-3-Image Export-16_ORG-1.tif	1277.27	1170-533-Image Export-80_ORG-1.tif	2033.22	1011-11-Image Export-21_ORG.tif	2141	0438-18-Image Export-18_ORG-1.tif	1172.39	3053-3-Image Export-15_ORG-1.tif	5568.61	1170-533-Image Export-80_ORG-1.tif	2033.22
1009-11-Image Export-21_ORG-1.tif	3042	1009-8-Image Export-16_ORG-1.tif	3616	1010-8-Image Export-21_ORG-1.tif	2579.39	1009-4-Image Export-15_ORG.tif	4747	0438-19-Image Export-19_ORG-1.tif	1401.13	1170-4-Image Export-17_ORG-1.tif	1065.73	1170-534-Image Export-81_ORG-1.tif	2158.07	1011-3-Image Export-16_ORG.tif	2403	0438-19-Image Export-19_ORG-1.tif	1401.13	3053-4-Image Export-16_ORG-1.tif	6235.46	1170-534-Image Export-81_ORG-1.tif	2158.07
1009-13-Image Export-23_ORG-1.tif	3220	1009-9-Image Export-17_ORG-1.tif	4099	1195-1-Image Export-24_ORG-1.tif	2580.85	1009-5-Image Export-16_ORG.tif	4923	0438-20-Image Export-20_ORG-1.tif	1430.2	1170-5-Image Export-18_ORG-1.tif	1290.74	1170-535-Image Export-82_ORG-1.tif	2103.02	1011-6-Image Export-17_ORG.tif	2494	0438-20-Image Export-20_ORG-1.tif	1430.2	3053-5-Image Export-17_ORG-1.tif	6441.92	1170-535-Image Export-82_ORG-1.tif	2103.02
1009-14-Image Export-24_ORG-1.tif	4873	1011-1-Image Export-18_ORG-1.tif	2009	1195-10-Image Export-33_ORG-1.tif	2085.79	1009-6-Image Export-17_ORG.tif	4305	7016-21-Image Export-21_ORG-1.tif	1720.87	1170-6-Image Export-19_ORG-1.tif	957.396	1170-537-Image Export-84_ORG-1.tif	2104.18	1011-7-Image Export-18_ORG.tif	2287	1010-38-Image Export-37_ORG-1.tif	3137.61	3053-6-Image Export-18_ORG-1.tif	5813.71	1170-537-Image Export-84_ORG-1.tif	2104.18
1009-15-Image Export-25_ORG-1.tif	3843	1011-10-Image Export-27_ORG-1.tif	2496	1195-2-Image Export-25_ORG-1.tif	2451.99	1009-7-Image Export-18_ORG.tif	4300	7016-22-Image Export-22_ORG-1.tif	1680.85	1170-7-Image Export-20_ORG-1.tif	1087.53	1170-538-Image Export-85_ORG-1.tif	1866.6	1011-8-Image Export-19_ORG.tif	1690	1010-39-Image Export-38_ORG-1.tif	3316.85	3053-7-Image Export-19_ORG-1.tif	4538.68	1170-538-Image Export-85_ORG-1.tif	1866.6
1009-16-Image Export-26_ORG-1.tif	4185	1011-2-Image Export-19_ORG-1.tif	2406	1195-3-Image Export-26_ORG-1.tif	2209.68	1009-8-Image Export-19_ORG.tif	4540	7016-23-Image Export-23_ORG-1.tif	1756.43	1170-8-Image Export-21_ORG-1.tif	1045.16	1170-539-Image Export-86_ORG-1.tif	2018.24	1096-1-Image Export-22_ORG.tif	4418	1010-40-Image Export-39_ORG-1.tif	2982.97	3053-8-Image Export-20_ORG-1.tif	5943.65	1170-539-Image Export-86_ORG-1.tif	2018.24
1009-2-Image Export-12_ORG-1.tif	4597	1011-3-Image Export-20_ORG-1.tif	2179	1195-4-Image Export-27_ORG-1.tif	2511.57	1009-9-Image Export-20_ORG.tif	5118	7016-26-Image Export-25_ORG-1.tif	1801.88	1194-1-Image Export-24_ORG-1.tif	476.635	1170-540-Image Export-87_ORG-1.tif	2114.84	1096-10-Image Export-31_ORG.tif	4026	1010-41-Image Export-40_ORG-1.tif	3412.49	3053-9-Image Export-21_ORG-1.tif	5962.52	1170-540-Image Export-87_ORG-1.tif	2114.84
1009-3-Image Export-13_ORG-1.tif	4638	1011-4-Image Export-21_ORG.tif	2044	1195-5-Image Export-28_ORG-1.tif	2264.18	1010-1-Image Export-23_ORG.tif	2886	7016-27-Image Export-26_ORG-1.tif	1551.92	1194-10-Image Export-33_ORG-1.tif	690.619	1170-541-Image Export-88_ORG-1.tif	1940.37	1096-2-Image Export-23_ORG.tif	3831	1010-42-Image Export-41_ORG-1.tif	3546.21	3054-10-Image Export-33_ORG-1.tif	6216.63	1170-541-Image Export-88_ORG-1.tif	1940.37
1009-4-Image Export-14_ORG-1.tif	4625	1011-5-Image Export-22_ORG.tif	1742	1195-6-Image Export-29_ORG-1.tif	2213.16	1010-10-Image Export-32_ORG.tif	3058	7016-28-Image Export-27_ORG-1.tif	1697.98	1194-11-Image Export-34_ORG-1.tif	479.69	1170-542-Image Export-89_ORG-1.tif	1212.64	1096-4-Image Export-25_ORG.tif	4862	1010-43-Image Export-42_ORG-1.tif	2780.1	3054-11-Image Export-34_ORG-1.tif	5581.29	1170-542-Image Export-89_ORG-1.tif	1212.64
1009-5-Image Export-15_ORG-1.tif	4887	1011-6-Image Export-23_ORG.tif	2270	1195-7-Image Export-30_ORG-1.tif	2282.11	1010-11-Image Export-33_ORG.tif	3462	7016-29-Image Export-28_ORG-1.tif	1777.43	1194-12-Image Export-35_ORG-1.tif	469.056	1170-543-Image Export-90_ORG-1.tif	2024.71	1096-5-Image Export-26_ORG.tif	3973	1010-44-Image Export-43_ORG-1.tif	3436.2	3054-13-Image Export-36_ORG-1.tif	5127.4	1170-543-Image Export-90_ORG-1.tif	2024.71
1009-6-Image Export-16_ORG-1.tif	4860	1011-7-Image Export-24_ORG.tif	2083	1195-8-Image Export-31_ORG-1.tif	1809.39	1010-2-Image Export-24_ORG.tif	3399	7016-30-Image Export-29_ORG-1.tif	1749.79	1194-13-Image Export-36_ORG-1.tif	479.682	1170-545-Image Export-91_ORG-1.tif	1905.65	1096-8-Image Export-29_ORG.tif	3629	1010-47-Image Export-44_ORG-1.tif	3981.03	3054-14-Image Export-37_ORG-1.tif	5610.88	1170-545-Image Export-91_ORG-1.tif	1905.65
1009-7-Image Export-17_ORG-1.tif	4814	1011-8-Image Export-25_ORG.tif	1952	1195-9-Image Export-32_ORG-1.tif	2666.83	1010-3-Image Export-25_ORG.tif	2876	7016-31-Image Export-30_ORG-1.tif	1706.86	1194-14-Image Export-37_ORG-1.tif	522.501	1170-546-Image Export-92_ORG-1.tif	2013.06	1096-9-Image Export-30_ORG.tif	4543	1010-48-Image Export-45_ORG-1.tif	3258.66	3054-2-Image Export-27_ORG-1.tif	6786.6	1170-546-Image Export-92_ORG-1.tif	2013.06
1009-8-Image Export-18_ORG-1.tif	4824	1011-9-Image Export-26_ORG.tif	2395			1010-4-Image Export-26_ORG.tif	3008	7016-32-Image Export-31_ORG-1.tif	1847.26	1194-15-Image Export-38_ORG-1.tif	523.66	1170-548-Image Export-94_ORG-1.tif	1842.44	1100-1-Image Export-34_ORG.tif	4048	1010-49-Image Export-46_ORG-1.tif	2904.89	3054-3-Image Export-28_ORG-1.tif	6614.87	1170-548-Image Export-94_ORG-1.tif	1842.44
1009-9-Image Export-19_ORG-1.tif	4734	1046-1-Image Export-28_ORG.tif	1474			1010-5-Image Export-27_ORG.tif	3059	7016-33-Image Export-32_ORG-1.tif	1810.08	1194-16-Image Export-39_ORG-1.tif	470.195	1170-550-Image Export-96_ORG-1.tif	1954.19	1100-3-Image Export-36_ORG.tif	3981	1010-50-Image Export-47_ORG-1.tif	3007.33	3054-4-Image Export-44_ORG-1.tif	6766.42	1170-550-Image Export-96_ORG-1.tif	1954.19
1029-1-Image Export-27_ORG-1.tif	5634	1046-10-Image Export-37_ORG.tif	1284			1010-6-Image Export-28_ORG.tif	3098	7016-34-Image Export-33_ORG-1.tif	1787.78	1194-17-Image Export-40_ORG-1.tif	478.559	1170-552-Image Export-98_ORG-1.tif	1948.73	1100-4-Image Export-37_ORG.tif	4497	1010-51-Image Export-48_ORG-1.tif	4256.16	3054-5-Image Export-29_ORG-1.tif	7067.37	1170-552-Image Export-98_ORG-1.tif	1948.73
1029-10-Image Export-36_ORG-1.tif	4348	1046-11-Image Export-38_ORG.tif	1323			1010-7-Image Export-29_ORG.tif	3401	7016-35-Image Export-34_ORG-1.tif	1858.48	1194-2-Image Export-25_ORG-1.tif	475.36	1010-553-Image Export-99_ORG-1.tif	2545.18	1100-5-Image Export-38_ORG.tif	3886	1010-52-Image Export-49_ORG-1.tif	2970.06	3054-6-Image Export-30_ORG-1.tif	6298.2	7011-452-Image Export-01_ORG-1.tif	2248.81
1029-2-Image Export-28_ORG-1.tif	5407	1046-2-Image Export-29_ORG.tif	1411			1010-8-Image Export-30_ORG.tif	3093	7016-36-Image Export-35_ORG-1.tif	1773.95	1194-3-Image Export-26_ORG-1.tif	468.368	1010-554-Image Export-100_ORG-1.tif	2853.28	1100-6-Image Export-39_ORG.tif	4269	1010-53-Image Export-50_ORG-1.tif	3872.81	3054-7-Image Export-45_ORG-1.tif	5526.54	7011-453-Image Export-02_ORG-1.tif	2333.91
1029-3-Image Export-29_ORG-1.tif	4798	1046-3-Image Export-30_ORG.tif	1371			1010-9-Image Export-31_ORG.tif	3175	7016-37-Image Export-36_ORG-1.tif	1863.12	1194-4-Image Export-27_ORG-1.tif	488.676	1010-555-Image Export-101_ORG-1.tif	2905.96	1100-8-Image Export-41_ORG.tif	4051	1010-54-Image Export-51_ORG-1.tif	3386.25	3055-1-Image Export-38_ORG-1.tif	4327.79	7011-454-Image Export-03_ORG-1.tif	2370.47
1029-4-Image Export-30_ORG-1.tif	5387	1046-4-Image Export-31_ORG.tif	1309			1011-1-Image Export-34_ORG.tif	2091	1010-38-Image Export-37_ORG-1.tif	3137.61	1194-5-Image Export-28_ORG-1.tif	484.45	1010-556-Image Export-102_ORG-1.tif	2946.88	1100-9-Image Export-42_ORG.tif	3917	1010-55-Image Export-52_ORG-1.tif	3094.02	3055-10-Image Export-47_ORG-1.tif	4181.46	7011-455-Image Export-04_ORG-1.tif	2009.62
1029-5-Image Export-31_ORG-1.tif	4522	1046-5-Image Export-32_ORG.tif	1458			1011-10-Image Export-43_ORG.tif	2339	1010-39-Image Export-38_ORG-1.tif	3316.85	1194-6-Image Export-29_ORG-1.tif	719.799	1010-557-Image Export-103_ORG-1.tif	3088.76	1170-1-Image Export-45_ORG.tif	1841	1010-56-Image Export-53_ORG-1.tif	3879.97	3055-12-Image Export-49_ORG-1.tif	4105.77	7011-456-Image Export-05_ORG-1.tif	2210.78
1029-6-Image Export-32_ORG-1.tif	3810	1046-6-Image Export-33_ORG.tif	1529			1011-11-Image Export-44_ORG.tif	1693	1010-40-Image Export-39_ORG-1.tif	2982.97	1194-7-Image Export-30_ORG-1.tif	477.194	1010-558-Image Export-104_ORG-1.tif	2927.94	1170-10-Image Export-54_ORG.tif	1919	1010-57-Image Export-54_ORG-1.tif	3102.42	3055-2-Image Export-39_ORG-1.tif	4289.57	7011-457-Image Export-06_ORG-1.tif	2498.65
1029-7-Image Export-33_ORG-1.tif	3577	1046-7-Image Export-34_ORG.tif	1379			1011-2-Image Export-35_ORG.tif	2457	1010-41-Image Export-40_ORG-1.tif	3412.49	1194-8-Image Export-31_ORG-1.tif	467.088	1010-559-Image Export-105_ORG-1.tif	2830.81	1170-2-Image Export-46_ORG.tif	2030	1010-59-Image Export-56_ORG-1.tif	3109.23	3055-4-Image Export-41_ORG-1.tif	4190.61	7011-458-Image Export-07_ORG-1.tif	2213.11
1029-1-Image Export-24_ORG-1.tif	4245	1046-8-Image Export-35_ORG.tif	1410			1011-3-Image Export-36_ORG.tif	2011	1010-42-Image Export-41_ORG-1.tif	3546.21			1010-560-Image Export-106_ORG-1.tif	2904.06	1170-3-Image Export-47_ORG.tif	1691	1010-60-Image Export-57_ORG-1.tif	4149.3	3055-5-Image Export-42_ORG-1.tif	4148.2	7011-459-Image Export-08_ORG-1.tif	2126.25
1029-11-Image Export-34_ORG-1.tif	4784	1046-9-Image Export-36_ORG.tif	1326			1011-4-Image Export-37_ORG.tif	2052	1010-43-Image Export-42_ORG-1.tif	2780.1			1010-561-Image Export-107_ORG-1.tif	2787.55	1170-4-Image Export-48_ORG.tif	1556	0572-120-Image Export-117_ORG-1.tif	2391.81	3055-6-Image Export-43_ORG-1.tif	3897.68	7011-460-Image Export-09_ORG-1.tif	2234.34
1029-12-Image Export-35_ORG-1.tif	4508	1049-10-Image Export-47_ORG.tif	3072			1011-5-Image Export-38_ORG.tif	1945	1010-44-Image Export-43_ORG-1.tif	3436.2			1010-562-Image Export-108_ORG-1.tif	2952.96	1170-5-Image Export-49_ORG.tif	1733	0572-121-Image Export-118_ORG-1.tif	2064.22	3055-7-Image Export-44_ORG-1.tif	3946.28	7011-462-Image Export-11_ORG-1.tif	1857.52
1029-13-Image Export-36_ORG-1.tif	4092	1049-2-Image Export-39_ORG.tif	3717			1011-6-Image Export-39_ORG.tif	2103	1010-47-Image Export-44_ORG-1.tif	3981.03			1010-563-Image Export-109_ORG-1.tif	3104.1	1170-7-Image Export-51_ORG.tif	2197	0572-122-Image Export-119_ORG-1.tif	2213.8	3055-8-Image Export-45_ORG-1.tif	4214.88	7011-463-Image Export-12_ORG-1.tif	2246.96
1029-2-Image Export-25_ORG-1.tif	4079	1049-3-Image Export-40_ORG.tif	3852			1011-7-Image Export-40_ORG.tif	1841	1010-48-Image Export-45_ORG-1.tif	3258.66			1010-564-Image Export-110_ORG-1.tif	3014.88	1170-8-Image Export-52_ORG.tif	1684	0572-123-Image Export-120_ORG-1.tif	2066.27	1010-1-Image Export-01_ORG-1.tif	4100.45	7011-464-Image Export-13_ORG-1.tif	2253.61
1029-3-Image Export-26_ORG-1.tif	3962	1049-4-Image Export-41_ORG.tif	4326			1011-8-Image Export-41_ORG.tif	1873	1010-49-Image Export-46_ORG-1.tif	2904.89			1010-565-Image Export-111_ORG-1.tif	3383.63			0572-124-Image Export-121_ORG-1.tif	1823.6	1010-11-Image Export-11_ORG-1.tif	4411.98	7011-465-Image Export-14_ORG-1.tif	2156.32
1029-4-Image Export-27_ORG-1.tif	4118	1049-5-Image Export-42_ORG.tif	4167			1011-9-Image Export-42_ORG.tif	1793	1010-50-Image Export-47_ORG-1.tif	3007.33			1010-566-Image Export-112_ORG-1.tif	3101.84			0572-125-Image Export-122_ORG-1.tif	2410.09	1010-14-Image Export-14_ORG-1.tif	4756.49	7011-466-Image Export-15_ORG-1.tif	2287.7
1029-5-Image Export-28_ORG-1.tif	4173	1049-6-Image Export-43_ORG.tif	3907			1023-10-Image Export-54_ORG.tif	5257	1010-51-Image Export-48_ORG-1.tif	4256.16			1010-567-Image Export-113_ORG-1.tif	3099.29			0572-126-Image Export-123_ORG-1.tif	2364.33	1010-2-Image Export-02_ORG-1.tif	4766.98	7011-467-Image Export-16_ORG-1.tif	2164.85
1029-6-Image Export-29_ORG-1.tif	4416	1049-7-Image Export-44_ORG.tif	3969			1023-11-Image Export-55_ORG.tif	3858	1010-52-Image Export-49_ORG-1.tif	2970.06			1010-568-Image Export-114_ORG-1.tif	2897.4			0572-127-Image Export-124_ORG-1.tif	2136.95	1010-3-Image Export-03_ORG-1.tif	4500.61	7011-468-Image Export-17_ORG-1.tif	2084.53
1029-7-Image Export-30_ORG-1.tif	4421	1049-8-Image Export-45_ORG.tif	4649			1023-2-Image Export-46_ORG.tif	4114	1010-53-Image Export-50_ORG-1.tif	3872.81			1010-569-Image Export-115_ORG-1.tif	2550.42			0572-130-Image Export-127_ORG-1.tif	2211.24	1010-4-Image Export-04_ORG-1.tif	4486.07	7011-469-Image Export-18_ORG-1.tif	2169.2
1029-8-Image Export-31_ORG-1.tif	4320	1049-9-Image Export-46_ORG.tif	3594			1023-3-Image Export-47_ORG.tif	3751	1010-54-Image Export-51_ORG-1.tif	3386.25			1010-570-Image Export-116_ORG-1.tif	2790.46			0572-131-Image Export-128_ORG-1.tif	2068.23	1010-5-Image Export-05_ORG-1.tif	3994.83	7011-470-Image Export-19_ORG-1.tif	2184.71
1029-9-Image Export-32_ORG-1.tif	4632	1097-2-Image Export-49_ORG.tif	3566			1023-4-Image Export-48_ORG.tif	3664	1010-55-Image Export-52_ORG-1.tif	3094.02			1010-571-Image Export-117_ORG-1.tif	2714.63			0572-132-Image Export-129_ORG-1.tif	2015.2	1010-6-Image Export-06_ORG-1.tif	4540.32	7011-471-Image Export-20_ORG-1.tif	2186.3
1029-8-Image Export-34_ORG-1.tif	3171	1097-3-Image Export-50_ORG.tif	4477			1023-5-Image Export-49_ORG.tif	4871	1010-56-Image Export-53_ORG-1.tif	3879.97			1010-572-Image Export-118_ORG-1.tif	2746.21			0572-133-Image Export-130_ORG-1.tif	2236.33	1010-7-Image Export-07_ORG-1.tif	4221.3	7011-472-Image Export-21_ORG-1.tif	2323.8
		1097-4-Image Export-51_ORG.tif	4443			1023-8-Image Export-52_ORG.tif	5063	1010-57-Image Export-54_ORG-1.tif	3102.42			1010-573-Image Export-119_ORG-1.tif	2721.33			0572-134-Image Export-131_ORG-1.tif	2182.57	1010-8-Image Export-08_ORG-1.tif	4484.92	7011-474-Image Export-23_ORG-1.tif	2304.61
		1097-5-Image Export-52_ORG.tif	3435			1023-9-Image Export-53_ORG.tif	5092	1010-59-Image Export-56_ORG-1.tif	3109.23			1010-574-Image Export-120_ORG-1.tif	3326.05			0572-135-Image Export-132_ORG-1.tif	2221.83	1010-9-Image Export-09_ORG-1.tif	4467.12	7011-475-Image Export-24_ORG-1.tif	2175.51
		1097-6-Image Export-53_ORG.tif	4221			1054-1-Image Export-56_ORG.tif	4590	1010-60-Image Export-57_ORG-1.tif	4149.3			7009-575-Image Export-121_ORG-1.tif	3051.08			0572-136-Image Export-133_ORG-1.tif	2025.44	1023-1-Image Export-15_ORG-1.tif	6323.6	7011-476-Image Export-25_ORG-1.tif	2183.3
		1097-7-Image Export-54_ORG.tif	3021			1054-10-Image Export-65_ORG.tif	3578	1022-61-Image Export-58_ORG-1.tif	5136.62			7009-576-Image Export-122_ORG-1.tif	2450.46			0572-137-Image Export-134_ORG-1.tif	2274.67	1023-10-Image Export-24_ORG-1.tif	7060.78	7011-477-Image Export-26_ORG-1.tif	2169.81
		1097-8-Image Export-55_ORG.tif	3480			1054-11-Image Export-66_ORG.tif	4150	1022-62-Image Export-59_ORG-1.tif	4924.05			7009-577-Image Export-123_ORG-1.tif	3502.8			0572-138-Image Export-135_ORG-1.tif	2251.13	1023-11-Image Export-25_ORG-1.tif	6198.25	7011-478-Image Export-27_ORG-1.tif	2162.9
		1097-9-Image Export-56_ORG.tif	3166			1054-12-Image Export-67_ORG.tif	4888	1022-63-Image Export-60_ORG-1.tif	5085.17			7009-578-Image Export-124_ORG-1.tif	3156.83			0572-140-Image Export-137_ORG-1.tif	1898.73	1023-12-Image Export-26_ORG-1.tif	6464.31	7011-479-Image Export-28_ORG-1.tif	2310.99
						1054-2-Image Export-57_ORG.tif	4841	1022-64-Image Export-61_ORG-1.tif	4336.75			7009-579-Image Export-125_ORG-1.tif	3007.27			0572-141-Image Export-138_ORG-1.tif	2461.6	1023-13-Image Export-27_ORG-1.tif	5432.03	7010-480-Image Export-29_ORG-1.tif	2295.02
						1054-3-Image Export-58_ORG.tif	5009	1022-65-Image Export-62_ORG-1.tif	4706.85			7009-580-Image Export-126_ORG-1.tif	2563.09			0808-101-Image Export-98_ORG-1.tif	4001.32	1023-2-Image Export-16_ORG-1.tif	6155.51	7010-482-Image Export-31_ORG-1.tif	1893.55
						1054-4-Image Export-59_ORG.tif	4792	1022-66-Image Export-63_ORG-1.tif	5259.68			7009-582-Image Export-128_ORG-1.tif	3154.9			0808-102-Image Export-99_ORG-1.tif	4393.69	1023-3-Image Export-17_ORG-1.tif	6721.46	7010-483-Image Export-32_ORG-1.tif	2046.21
						1054-5-Image Export-60_ORG.tif	3374	1022-67-Image Export-64_ORG-1.tif	3991.16			7009-585-Image Export-131_ORG-1.tif	3189.64			0808-103-Image Export-100_ORG-1.tif	4176.88	1023-4-Image Export-18_ORG-1.tif	5244.78	7010-484-Image Export-33_ORG-1.tif	2293.07
						1054-6-Image Export-61_ORG.tif	4560	1022-68-Image Export-65_ORG-1.tif	5326.67			7009-586-Image Export-132_ORG-1.tif	2946.09			0808-104-Image Export-101_ORG-1.tif	3733.3	1023-5-Image Export-19_ORG-1.tif	5198.08	7010-485-Image Export-34_ORG-1.tif	2183.27
						1054-7-Image Export-62_ORG.tif	5408	1022-69-Image Export-66_ORG-1.tif	5280.64			7009-587-Image Export-133_ORG-1.tif	3216.24			0808-105-Image Export-102_ORG-1.tif	4383.84	1023-6-Image Export-20_ORG-1.tif	5926.1	7010-487-Image Export-36_ORG-1.tif	1832.69
						1054-8-Image Export-63_ORG.tif	4366	1022-70-Image Export-67_ORG-1.tif	5669.23			7009-588-Image Export-134_ORG-1.tif	3108.73			0808-106-Image Export-103_ORG-1.tif	4086.88	1023-7-Image Export-21_ORG-1.tif	5643.02	7010-489-Image Export-38_ORG-1.tif	2276.52
						1054-9-Image Export-64_ORG.tif	3393	1022-71-Image Export-68_ORG-1.tif	5108.86			7009-589-Image Export-135_ORG-1.tif	3106.83			0808-107-Image Export-104_ORG-1.tif	3865.35	1023-8-Image Export-22_ORG-1.tif	6869.57	7010-490-Image Export-39_ORG-1.tif	2191.55
								1022-72-Image Export-69_ORG-1.tif	4539.64			7009-592-Image Export-138_ORG-1.tif	3067.35			0808-109-Image Export-106_ORG-1.tif	4411.14	1023-9-Image Export-23_ORG-1.tif	6004.15	7010-493-Image Export-42_ORG-1.tif	2062.84
								1022-73-Image Export-70_ORG-1.tif	3927.25			7009-596-Image Export-139_ORG-1.tif	2563.65			0808-110-Image Export-107_ORG-1.tif	3964.53	1054-1-Image Export-28_ORG-1.tif	6890.09	7010-494-Image Export-43_ORG-1.tif	2091.98
								1022-75-Image Export-72_ORG-1.tif	4683.06			7009-597-Image Export-140_ORG-1.tif	2814.61			0808-112-Image Export-109_ORG-1.tif	4196.03	1054-10-Image Export-37_ORG-1.tif	5527.85	7010-495-Image Export-44_ORG-1.tif	1985.55
								1022-76-Image Export-73_ORG-1.tif	4647.03			1009-598-Image Export-141_ORG-1.tif	4669.84			0808-113-Image Export-110_ORG-1.tif	4002.03	1054-11-Image Export-38_ORG-1.tif	6386.25	7010-496-Image Export-45_ORG-1.tif	2276.29
								1022-77-Image Export-74_ORG-1.tif	3255.62			1009-600-Image Export-143_ORG-1.tif	4632.68			0808-114-Image Export-111_ORG-1.tif	3662.13	1054-12-Image Export-39_ORG-1.tif	5282.28	7010-497-Image Export-46_ORG-1.tif	2460.83
												1009-601-Image Export-144_ORG-1.tif	5213.01			0808-115-Image Export-112_ORG-1.tif	3909.3	1054-13-Image Export-40_ORG-1.tif	6204.09	7010-498-Image Export-47_ORG-1.tif	2153.16
												1009-602-Image Export-145_ORG-1.tif	4872.25			0808-116-Image Export-113_ORG-1.tif	3643.33	1054-14-Image Export-41_ORG-1.tif	5882.37	7010-499-Image Export-48_ORG-1.tif	2088.92
												1009-603-Image Export-146_ORG-1.tif	5016.81			0808-117-Image Export-114_ORG-1.tif	3847.79	1054-15-Image Export-42_ORG-1.tif	5394.53	7010-500-Image Export-49_ORG-1.tif	2029.47
												1009-605-Image Export-148_ORG-1.tif	4783.45			0808-118-Image Export-115_ORG-1.tif	3674.64	1054-16-Image Export-43_ORG-1.tif	5551.46	7010-501-Image Export-50_ORG-1.tif	2022.87
												1009-606-Image Export-149_ORG-1.tif	4747.43			0808-119-Image Export-116_ORG-1.tif	3737.76	1054-3-Image Export-30_ORG-1.tif	7110.92	7010-503-Image Export-51_ORG-1.tif	2170.5
												1009-607-Image Export-150_ORG-1.tif	4924.44					1054-4-Image Export-31_ORG-1.tif	5643.69
												1009-608-Image Export-151_ORG-1.tif	4913.57					1054-5-Image Export-32_ORG-1.tif	7163.55
												1009-610-Image Export-153_ORG-1.tif	4764.36					1054-6-Image Export-33_ORG-1.tif	7007.4
												1009-612-Image Export-155_ORG-1.tif	4505.75					1054-7-Image Export-34_ORG-1.tif	6894.92
												1009-613-Image Export-156_ORG-1.tif	5428.91					1054-8-Image Export-35_ORG-1.tif	5759.96
																		1054-9-Image Export-36_ORG-1.tif	7078.06
																		7009-1-Image Export-46_ORG-1.tif	4311.14
																		7009-10-Image Export-55_ORG-1.tif	4365.47
																		7009-11-Image Export-56_ORG-1.tif	3855.48
																		7009-12-Image Export-57_ORG-1.tif	4838.86
																		7009-13-Image Export-58_ORG-1.tif	4558.61
																		7009-14-Image Export-59_ORG-1.tif	4607.63
																		7009-15-Image Export-60_ORG-1.tif	4514.66
																		7009-16-Image Export-61_ORG-1.tif	3809.01
																		7009-3-Image Export-48_ORG-1.tif	4769.71
																		7009-5-Image Export-50_ORG-1.tif	4331
																		7009-7-Image Export-52_ORG-1.tif	4983.97
																		7009-9-Image Export-54_ORG-1.tif	3826.41
																		1004-1-Image Export-01_ORG-1.tif	1966.14
																		1004-10-Image Export-10_ORG-1.tif	1971.06
																		1004-11-Image Export-11_ORG-1.tif	1959.46
																		1004-12-Image Export-12_ORG-1.tif	1972.58
																		1004-2-Image Export-02_ORG-1.tif	1968.63
																		1004-3-Image Export-03_ORG-1.tif	1953.33
																		1004-4-Image Export-04_ORG-1.tif	1961.16
																		1004-5-Image Export-05_ORG-1.tif	2050.8
																		1004-6-Image Export-06_ORG-1.tif	1952.7
																		1004-7-Image Export-07_ORG-1.tif	1955.89
																		1004-8-Image Export-08_ORG-1.tif	1956.09
																		1004-9-Image Export-09_ORG-1.tif	1976.74
																		1009-11-Image Export-23_ORG-1.tif	5687.61
																		1009-12-Image Export-24_ORG-1.tif	5962.89
																		1009-13-Image Export-25_ORG-1.tif	5959.39
																		1009-14-Image Export-26_ORG-1.tif	6307.34
																		1009-15-Image Export-27_ORG-1.tif	5287.26
																		1009-2-Image Export-14_ORG-1.tif	5089.4
																		1009-3-Image Export-15_ORG-1.tif	6566.96
																		1009-4-Image Export-16_ORG-1.tif	5655.24
																		1009-6-Image Export-18_ORG-1.tif	6378.89
																		1009-7-Image Export-19_ORG-1.tif	6046.1
																		1009-8-Image Export-20_ORG-1.tif	6194.31
																		1009-9-Image Export-21_ORG-1.tif	6068.93

## Sheet: overlap score
Figure 2C		Figure 4B		Figure 5D		Figure 5E		Figure 7D		Figure 7E
strain	mean overlap score	strain	mean overlap score	strain	mean overlap score	strain	mean overlap score	strain	mean overlap score	strain	mean overlap score
1205	-0.553438	1231	0.650864	1208	-0.171755	1217	-0.60159	1211	-0.442425	1234	-0.453314
1206	-0.874018	1232	0.562695	1209	-0.135316	1218	-0.705425	1212	-0.045529	1235	-0.476834
1207	-0.493015	1233	0.486056	1210	0.506034	1219	-0.134359	1213	0.356685	1236	-0.800877
1214	-0.607177
1215	-0.589767
1216	-0.772727

## Sheet: immunoblots
Figure 3C
band	intensity	amount loaded (%)
rps-20 FLAG	2790000	100
rps-20 FLAG	1080000	50
rps-20 FLAG	482000	25
rps-20(K6R+K9R) FLAG	581000	50
rps-20 FLAG H3	1540000	100
rps-20 FLAG H3	713000	50
rps-20 FLAG H3	340000	25
rps-20(K6R+K9R) FLAG H3	845000	50
wt H3	1080000	50
rps-10 HA	1930000	100
rps-10 HA	1410000	50
rps-10 HA	1080000	25
rps-10(K125R) HA	1370000	50
rps-10 HA H3	1430000	100
rps-10 HA H3	766000	50
rps-10 HA H3	209000	25
rps-10(K125R) HA H3	643000	50
wt H3	576000	50

## Sheet: RNA-seq fold change
Figure 7A
strain	rep1 unc-54 fold change	rep2 unc-54 fold change	mean unc-54 fold change
1004	1	1	1
1009	10.073	5.27219	7.6726
1010	3.25592	5.11648	4.1862
1170	4.18816	3.83009	4.00912
